# Supplementary material for: First evidence of pyrethroid resistance in Italian populations of West Nile virus vector Culex pipiens
Source: Med Vet Entomol. 2022 Apr 9;36(3):390–5. doi: 10.1111/mve.12573 (PMC9540436; doi:10.1111/mve.12573)
Supplement: Supplementary file 2 — Supplementary Material 2: Table S2. Details on articles reporting WHO bioassay data for Culex pipiens mosquitoes exposed to deltamethrin and/or permethrin. [file MVE-36-390-s001.xlsx]

## Sheet: Foglio3
First evidence of pyrethroid resistance in Italian populations of West Nile virus vector Culex pipiens
Verena Pichler1, Carola Giammarioli1, Romeo Bellini2, Rodolfo Veronesi2, Daniele Arnoldi3, Annapaola Rizzoli3, Riccardo Paolo Lia4, Domenico Otranto4, Marco Ballardini5, Pietro Cobre1, Paola Serini1, Alessandra della Torre1, and Beniamino Caputo1
Table S2: Details on papers reporting WHO bioassay data for Culex pipiens mosquitoes exposed to deltamethrin and/or permethrin

## Sheet: table S2
Author	Publication year	Site name	Country	Species	Life stage tested	Insecticide class	Insecticide	dosage %	Exposure duration (h)	% mortality	susceptible reference strain	Citation
Akiner et al 2009	2009	Antalya	Turkey	Culex pipiens	adults	pyrethroid	permethrin	0.75	1	78.3	Cx. quinquefasciatus IRD-LIN	M. M. AKINER, F. M. SIMSEK and S. S. CAGLAR (2009) Insecticide resistance of Culex pipiens (Diptera: Culicidae) in Turkey
Akiner et al 2009	2009	Antalya	Turkey	Culex pipiens	adults	pyrethroid	deltamethrin	0.05	1	75.8	Cx. quinquefasciatus IRD-LIN	M. M. AKINER, F. M. SIMSEK and S. S. CAGLAR (2009) Insecticide resistance of Culex pipiens (Diptera: Culicidae) in Turkey
Akiner et al 2009	2009	Ankara	Turkey	Culex pipiens	adults	pyrethroid	permethrin	0.75	1	76.6	Cx. quinquefasciatus IRD-LIN	M. M. AKINER, F. M. SIMSEK and S. S. CAGLAR (2009) Insecticide resistance of Culex pipiens (Diptera: Culicidae) in Turkey
Akiner et al 2009	2009	Ankara	Turkey	Culex pipiens	adults	pyrethroid	deltamethrin	0.05	1	80	Cx. quinquefasciatus IRD-LIN	M. M. AKINER, F. M. SIMSEK and S. S. CAGLAR (2009) Insecticide resistance of Culex pipiens (Diptera: Culicidae) in Turkey
Akiner et al 2009	2009	Hatay	Turkey	Culex pipiens	adults	pyrethroid	permethrin	0.75	1	91.6	Cx. quinquefasciatus IRD-LIN	M. M. AKINER, F. M. SIMSEK and S. S. CAGLAR (2009) Insecticide resistance of Culex pipiens (Diptera: Culicidae) in Turkey
Akiner et al 2009	2009	Hatay	Turkey	Culex pipiens	adults	pyrethroid	deltamethrin	0.05	1	97.5	Cx. quinquefasciatus IRD-LIN	M. M. AKINER, F. M. SIMSEK and S. S. CAGLAR (2009) Insecticide resistance of Culex pipiens (Diptera: Culicidae) in Turkey
Akiner et al 2009	2009	Viransehir	Turkey	Culex pipiens	adults	pyrethroid	permethrin	0.75	1	85	Cx. quinquefasciatus IRD-LIN	M. M. AKINER, F. M. SIMSEK and S. S. CAGLAR (2009) Insecticide resistance of Culex pipiens (Diptera: Culicidae) in Turkey
Akiner et al 2009	2009	Viransehir	Turkey	Culex pipiens	adults	pyrethroid	deltamethrin	0.05	1	95	Cx. quinquefasciatus IRD-LIN	M. M. AKINER, F. M. SIMSEK and S. S. CAGLAR (2009) Insecticide resistance of Culex pipiens (Diptera: Culicidae) in Turkey
Akiner et al 2009	2009	Birecik	Turkey	Culex pipiens	adults	pyrethroid	permethrin	0.75	1	95	Cx. quinquefasciatus IRD-LIN	M. M. AKINER, F. M. SIMSEK and S. S. CAGLAR (2009) Insecticide resistance of Culex pipiens (Diptera: Culicidae) in Turkey
Akiner et al 2009	2009	Birecik	Turkey	Culex pipiens	adults	pyrethroid	deltamethrin	0.05	1	95.8	Cx. quinquefasciatus IRD-LIN	M. M. AKINER, F. M. SIMSEK and S. S. CAGLAR (2009) Insecticide resistance of Culex pipiens (Diptera: Culicidae) in Turkey
ZAYED et al 2006	2006	Sharkiya	Egypt	Culex pipiens	adults	pyrethroid	permethrin	0.75	1	100	Cx. pipiens Qalubiya	ABDEL BASET B. ZAYED, DANIEL E. SZUMLAS,HANAFI A. HANAFI,DAVID J. FRYAUFF, AZZA A. MOSTAFA, KAMILIA M. ALLAM AND WILLIAM G. BROGDON (2006)USE OF BIOASSAY AND MICROPLATE ASSAY TO DETECT AND MEASURE INSECTICIDE RESISTANCE IN FIELD POPULATIONS OF CULEX PIPIENS FROM FILARIASIS ENDEMIC AREAS OF EGYPT
ZAYED et al 2006	2006	Sharkiya	Egypt	Culex pipiens	adults	pyrethroid	deltamethrin	0.05	1	98.9	Cx. pipiens Qalubiya	ABDEL BASET B. ZAYED, DANIEL E. SZUMLAS,HANAFI A. HANAFI,DAVID J. FRYAUFF, AZZA A. MOSTAFA, KAMILIA M. ALLAM AND WILLIAM G. BROGDON (2006)USE OF BIOASSAY AND MICROPLATE ASSAY TO DETECT AND MEASURE INSECTICIDE RESISTANCE IN FIELD POPULATIONS OF CULEX PIPIENS FROM FILARIASIS ENDEMIC AREAS OF EGYPT
ZAYED et al 2006	2006	Qalubiya	Egypt	Culex pipiens	adults	pyrethroid	permethrin	0.75	1	72.9	Cx. pipiens Qalubiya	ABDEL BASET B. ZAYED, DANIEL E. SZUMLAS,HANAFI A. HANAFI,DAVID J. FRYAUFF, AZZA A. MOSTAFA, KAMILIA M. ALLAM AND WILLIAM G. BROGDON (2006)USE OF BIOASSAY AND MICROPLATE ASSAY TO DETECT AND MEASURE INSECTICIDE RESISTANCE IN FIELD POPULATIONS OF CULEX PIPIENS FROM FILARIASIS ENDEMIC AREAS OF EGYPT
ZAYED et al 2006	2006	Qalubiya	Egypt	Culex pipiens	adults	pyrethroid	deltamethrin	0.05	1	90.6	Cx. pipiens Qalubiya	ABDEL BASET B. ZAYED, DANIEL E. SZUMLAS,HANAFI A. HANAFI,DAVID J. FRYAUFF, AZZA A. MOSTAFA, KAMILIA M. ALLAM AND WILLIAM G. BROGDON (2006)USE OF BIOASSAY AND MICROPLATE ASSAY TO DETECT AND MEASURE INSECTICIDE RESISTANCE IN FIELD POPULATIONS OF CULEX PIPIENS FROM FILARIASIS ENDEMIC AREAS OF EGYPT
ZAYED et al 2006	2006	Assiut	Egypt	Culex pipiens	adults	pyrethroid	permethrin	0.75	1	96.1	Cx. pipiens Qalubiya	ABDEL BASET B. ZAYED, DANIEL E. SZUMLAS,HANAFI A. HANAFI,DAVID J. FRYAUFF, AZZA A. MOSTAFA, KAMILIA M. ALLAM AND WILLIAM G. BROGDON (2006)USE OF BIOASSAY AND MICROPLATE ASSAY TO DETECT AND MEASURE INSECTICIDE RESISTANCE IN FIELD POPULATIONS OF CULEX PIPIENS FROM FILARIASIS ENDEMIC AREAS OF EGYPT
ZAYED et al 2006	2006	Assiut	Egypt	Culex pipiens	adults	pyrethroid	deltamethrin	0.05	1	99.2	Cx. pipiens Qalubiya	ABDEL BASET B. ZAYED, DANIEL E. SZUMLAS,HANAFI A. HANAFI,DAVID J. FRYAUFF, AZZA A. MOSTAFA, KAMILIA M. ALLAM AND WILLIAM G. BROGDON (2006)USE OF BIOASSAY AND MICROPLATE ASSAY TO DETECT AND MEASURE INSECTICIDE RESISTANCE IN FIELD POPULATIONS OF CULEX PIPIENS FROM FILARIASIS ENDEMIC AREAS OF EGYPT
Rahimi et al 2019	2019	Tehran	Iran	Culex pipiens	adults	pyrethroid	deltamethrin	0.05	1	49.0	Cx. pipiens Teheran	Sara Rahimi, Hassan Vatandoost, Mohammad Reza Abai, Ahmad Raeisi, and Ahmad Ali Hanafi-Bojd(2019) Status of Resistant and Knockdown of West Nile Vector, Culex pipiens Complex to Different Pesticides in Iran
Rahimi et al 2019	2019	Tehran	Iran	Culex pipiens	adults	pyrethroid	permethrin	0.75	1	34.0	Cx. pipiens Teheran	Sara Rahimi, Hassan Vatandoost, Mohammad Reza Abai, Ahmad Raeisi, and Ahmad Ali Hanafi-Bojd(2019) Status of Resistant and Knockdown of West Nile Vector, Culex pipiens Complex to Different Pesticides in Iran
Paaijmans et al 2019	2019	Torrelles de Llobregat	Spain	Culex pipiens	adults	pyrethroid	deltamethrin	0.05	1	81	NA	Krijn Paaijmans ,Marco Brustollin ,Carles Aranda,Roger Eritja,Sandra Talavera,Nonito Pagès ,Silvie Huijben(2019) Phenotypic insecticide resistance in arbovirus mosquito vectors in Catalonia and its capital Barcelona (Spain)
Guntay et al 2018	2018	Maltepe Village	Turkey	Culex pipiens	adults	pyrethroid	deltamethrin	0.05	1	1.24	NA	Onur Guntay, Mehmet Salih Yikilmaz,Huseyin Ozaydin, Savas Izzetoglu and Asli Suner (2018) Evaluation of Pyrethroid Susceptibility in Culex pipiens of Northern Izmir Province, Turkey
Guntay et al 2018	2018	Maltepe Village	Turkey	Culex pipiens	adults	pyrethroid	permethrin	0.75	1	0.96	NA	Onur Guntay, Mehmet Salih Yikilmaz,Huseyin Ozaydin, Savas Izzetoglu and Asli Suner (2018) Evaluation of Pyrethroid Susceptibility in Culex pipiens of Northern Izmir Province, Turkey
Guntay et al 2018	2018	Sasalı, Çiğli	Turkey	Culex pipiens	adults	pyrethroid	deltamethrin	0.05	1	13.12	NA	Onur Guntay, Mehmet Salih Yikilmaz,Huseyin Ozaydin, Savas Izzetoglu and Asli Suner (2018) Evaluation of Pyrethroid Susceptibility in Culex pipiens of Northern Izmir Province, Turkey
Guntay et al 2018	2018	Sasalı, Çiğli	Turkey	Culex pipiens	adults	pyrethroid	permethrin	0.75	1	2.52	NA	Onur Guntay, Mehmet Salih Yikilmaz,Huseyin Ozaydin, Savas Izzetoglu and Asli Suner (2018) Evaluation of Pyrethroid Susceptibility in Culex pipiens of Northern Izmir Province, Turkey
Guntay et al 2018	2018	Ege University Botanical Garden, Bornova	Turkey	Culex pipiens	adults	pyrethroid	deltamethrin	0.05	1	16.98	NA	Onur Guntay, Mehmet Salih Yikilmaz,Huseyin Ozaydin, Savas Izzetoglu and Asli Suner (2018) Evaluation of Pyrethroid Susceptibility in Culex pipiens of Northern Izmir Province, Turkey
Guntay et al 2018	2018	Ege University Botanical Garden, Bornova	Turkey	Culex pipiens	adults	pyrethroid	permethrin	0.75	1	8.15	NA	Onur Guntay, Mehmet Salih Yikilmaz,Huseyin Ozaydin, Savas Izzetoglu and Asli Suner (2018) Evaluation of Pyrethroid Susceptibility in Culex pipiens of Northern Izmir Province, Turkey
Ghorbani et al 2018	2018	Sari	Iran	Culex pipiens	adults	pyrethroid	permethrin	0.75	1	70.73	NA	Fatemeh Ghorbani,Hassan Vatandoost,Ahmad Ali Hanafi-Bojd, Mohammad Reza Abai,Hassan Nikookar, and Ahmad Ali Enayati (2018) High Resistance of Vector of West Nile Virus, Culex pipiens Linnaeus (Diptera: Culicidae) to Different Insecticides Recommended by WHO in Northern Iran
Ghorbani et al 2018	2018	Sari	Iran	Culex pipiens	adults	pyrethroid	deltamethrin	0.05	0.5	39.08	NA	Fatemeh Ghorbani,Hassan Vatandoost,Ahmad Ali Hanafi-Bojd, Mohammad Reza Abai,Hassan Nikookar, and Ahmad Ali Enayati (2018) High Resistance of Vector of West Nile Virus, Culex pipiens Linnaeus (Diptera: Culicidae) to Different Insecticides Recommended by WHO in Northern Iran
Salim-Abad et al 2016	2016	Tehran	Iran	Culex pipiens	adults	pyrethroid	deltamethrin	0.05	1	18	NA	Yaser Salim-Abad, Mohammad Ali Oshaghi , Ahmad Ali Enayati , Mohammad RezaAbai , Hassan Vatandoost , Mohammad Reza Eshraghian , Hossein Mirhendi , Ahmad Ali Hanafi-Bojd , Mohammad Amin Gorouhi, Fatemeh Rafi (2016) High Insecticides Resistance in Culex pipiens (Diptera: Culicidae) fromTehran, Capital of Iran
Kioulos et al 2013	2013	Chelidonou	Greece	Culex pipiens	adults	pyrethroid	deltamethrin	0.05	1	64	Cx. pipiens molestus BPI	Kioulos, I., Kampouraki, A., Morou, E., Skavdis, G., & Vontas, J. (2013). Insecticide resistance status in the major West Nile virus vectorCulex pipiensfrom Greece
Kioulos et al 2013	2013	Marathon	Greece	Culex pipiens	adults	pyrethroid	deltamethrin	0.05	1	100	Cx. pipiens molestus BPI	Kioulos, I., Kampouraki, A., Morou, E., Skavdis, G., & Vontas, J. (2013). Insecticide resistance status in the major West Nile virus vectorCulex pipiensfrom Greece
Kioulos et al 2013	2013	Anthile	Greece	Culex pipiens	adults	pyrethroid	deltamethrin	0.05	1	96	Cx. pipiens molestus BPI	Kioulos, I., Kampouraki, A., Morou, E., Skavdis, G., & Vontas, J. (2013). Insecticide resistance status in the major West Nile virus vectorCulex pipiensfrom Greece
Kioulos et al 2013	2013	Lamia	Greece	Culex pipiens	adults	pyrethroid	deltamethrin	0.05	1	100	Cx. pipiens molestus BPI	Kioulos, I., Kampouraki, A., Morou, E., Skavdis, G., & Vontas, J. (2013). Insecticide resistance status in the major West Nile virus vectorCulex pipiensfrom Greece
Kioulos et al 2013	2013	Chalastra	Greece	Culex pipiens	adults	pyrethroid	deltamethrin	0.05	1	92	Cx. pipiens molestus BPI	Kioulos, I., Kampouraki, A., Morou, E., Skavdis, G., & Vontas, J. (2013). Insecticide resistance status in the major West Nile virus vectorCulex pipiensfrom Greece
Kioulos et al 2013	2013	Chalastra	Greece	Culex pipiens	adults	pyrethroid	deltamethrin	0.05	1	97	Cx. pipiens molestus BPI	Kioulos, I., Kampouraki, A., Morou, E., Skavdis, G., & Vontas, J. (2013). Insecticide resistance status in the major West Nile virus vectorCulex pipiensfrom Greece
Kioulos et al 2013	2013	Agios Athanasios	Greece	Culex pipiens	adults	pyrethroid	deltamethrin	0.05	1	90	Cx. pipiens molestus BPI	Kioulos, I., Kampouraki, A., Morou, E., Skavdis, G., & Vontas, J. (2013). Insecticide resistance status in the major West Nile virus vectorCulex pipiensfrom Greece
Kioulos et al 2013	2013	Asprovalta	Greece	Culex pipiens	adults	pyrethroid	deltamethrin	0.05	1	96	Cx. pipiens molestus BPI	Kioulos, I., Kampouraki, A., Morou, E., Skavdis, G., & Vontas, J. (2013). Insecticide resistance status in the major West Nile virus vectorCulex pipiensfrom Greece
Kioulos et al 2013	2013	Mandraki	Greece	Culex pipiens	adults	pyrethroid	deltamethrin	0.05	1	99	Cx. pipiens molestus BPI	Kioulos, I., Kampouraki, A., Morou, E., Skavdis, G., & Vontas, J. (2013). Insecticide resistance status in the major West Nile virus vectorCulex pipiensfrom Greece
Kioulos et al 2013	2013	Crysochorafa	Greece	Culex pipiens	adults	pyrethroid	deltamethrin	0.05	1	100	Cx. pipiens molestus BPI	Kioulos, I., Kampouraki, A., Morou, E., Skavdis, G., & Vontas, J. (2013). Insecticide resistance status in the major West Nile virus vectorCulex pipiensfrom Greece
Kioulos et al 2013	2013	Agia Eleni	Greece	Culex pipiens	adults	pyrethroid	deltamethrin	0.05	1	95	Cx. pipiens molestus BPI	Kioulos, I., Kampouraki, A., Morou, E., Skavdis, G., & Vontas, J. (2013). Insecticide resistance status in the major West Nile virus vectorCulex pipiensfrom Greece
Kioulos et al 2013	2013	Evros’ delta	Greece	Culex pipiens	adults	pyrethroid	deltamethrin	0.05	1	100	Cx. pipiens molestus BPI	Kioulos, I., Kampouraki, A., Morou, E., Skavdis, G., & Vontas, J. (2013). Insecticide resistance status in the major West Nile virus vectorCulex pipiensfrom Greece
Kioulos et al 2013	2013	Didymoteicho	Greece	Culex pipiens	adults	pyrethroid	deltamethrin	0.05	1	87	Cx. pipiens molestus BPI	Kioulos, I., Kampouraki, A., Morou, E., Skavdis, G., & Vontas, J. (2013). Insecticide resistance status in the major West Nile virus vectorCulex pipiensfrom Greece
Tmimi et al 2018	2018	Mohammadia	Morocco	Culex pipiens	adults	pyrethroid	permethrin	0.75	1	63	NA	Tmimi, F.-Z., Faraj, C., Bkhache, M., Mounaji, K., Failloux, A.-B., & Sarih, M. (2018). Insecticide resistance and target site mutations (G119S ace-1 and L1014F kdr) of Culex pipiens in Morocco.
